# Supplementary material for: Geophagy in Gibraltar Barbary macaques is a primate tradition anthropogenically induced
Source: Sci Rep. 2026 Mar 19;16:13139. doi: 10.1038/s41598-026-44607-0 (PMC13102948; doi:10.1038/s41598-026-44607-0)
Supplement: Supplementary file 1 — Supplementary Material 1 [file 41598_2026_44607_MOESM1_ESM.xlsx]

## Sheet: Data S1
Data S1: summary of contacted researchers, study sites, periods of study, site types and whether researchers responded to the survey
researcher number	name researcher	site	period	site type	contacted	answered	site number from Fig.5
1	Nelly Menard	Akfadou, Algeria	1982-1991	wild	yes	yes	2
1	Nelly Menard	Azrou, Morocco	2007-2008	wild	yes	yes	4
1	Nelly Menard	Djurdjura National Park, Algeria	1982-1993	wild	yes	yes	8
1	Nelly Menard	Gouraya National Park, Algeria	2007-2008	wild	yes	yes	13
1	Nelly Menard	Ifrane National Park, Middle Atlas, Morocco	2006-present	wild	yes	yes	14
1	Nelly Menard	Ifrane National Park, Middle Atlas, Morocco, Ain Kahla	1995; 2001-2015	wild	yes	yes	26
1	Nelly Menard	Ifrane National Park, Middle Atlas, Morocco, Ain Leuh	2021-2024	wild	yes	yes	27
1	Nelly Menard	Ifrane National Park, Middle Atlas, Morocco, Seheb	2006-2023	wild	yes	yes	28
1	Nelly Menard	Ifrane National Park, Middle Atlas, Morocco, Zaouiat	2017-2019	wild	yes	yes	29
2	Abderrazak El Alami	central High Atlas Mountains of Morocco	2004-2008	wild	yes	yes	6
2	Abderrazak El Alami	Ouzoud falls and gorges of Oued El Abid	2007-2009	wild	yes	yes	21
3	Siân Waters	Bouhachem forest, North Morocco	2009-present	wild	yes	yes	5
3	Siân Waters	Djebela region of northern Morocco	2004	wild	yes	yes	7
3	Siân Waters	Jbel Moussa, Morocco	2009-present	wild	yes	yes	16
3	Siân Waters	Talessemtane National Park, Morocco	2009-present	wild	yes	yes	23
4	P.T. Mehlman	Ghomaran region of northern Morocco	1981-1983	wild	yes	yes	11
4	P.T. Mehlman	Ifrane National Park, Middle Atlas, Morocco, Ain Kahla	1981-1983	wild	yes	yes	26
4	P.T. Mehlman	Talessemtane National Park, Morocco	??	wild	yes	yes	23
5	Mourad Boumenir	Gouraya National Park, Bejaia region, Algeria 05°06′00′’ E, 36°46′00′’ N; Akfadou, Bejaia region, Algeria (4°33′16″ E, 36°17′39″ N)	2020	wild	yes	yes	13
6	Bonaventura Majolo	Ifrane National Park in the Middle Atlas Mountains of Morocco	2008 to 2014	wild	yes	yes	14
7	Laëtitia Maréchal	Ifrane National Park in the Middle Atlas Mountains of Morocco	2008 to 2014	wild	yes	yes	14
8	Ann MacLarnon	Ifrane National Park in the Middle Atlas Mountains of Morocco	2008 to 2014	wild	yes	yes	14
9	Richard McFarland	Ifrane National Park in the Middle Atlas Mountains of Morocco	2008 to 2010	wild	yes	yes	14
10	Chistopher Young	Gibraltar Apes Den	2007	wild	yes	yes	12
10	Chistopher Young	Ifrane National Park in the Middle Atlas Mountains of Morocco	2008-2011	wild	yes	yes	14
11	Álvaro López Caicoya	Gibraltar Rock Gun	2017-2018	wild	yes	yes	12
12	Federica Amici	Gibraltar Rock Gun	2017-2018	wild	yes	yes	12
12	Federica Amici	La Montagne des Singes, Kintzheim, Alsace, France	2016-2017	semi-captive	yes	yes	18
13	Agustin Fuentes	Gibraltar	2000; 2004; 2006; 2009	wild	yes	yes	12
14	Bernard Wallner	Affenberg Salem, Germany	1995	semi-captive	yes	yes	1
14	Bernard Wallner	Gibraltar Apes Den, PPA via students	2004-2009	wild	yes	yes	12
15	Martina Konečná	Gibraltar Apes Den	2007-2009	wild	yes	yes	12
16	Veronika Roubová	Gibraltar Apes Den	2007-2009	wild	yes	yes	12
17	Ruth Sonnweber	Gibraltar Apes Den, PPA/CC	2004-2006	wild	yes	no	12
18	Valery Grant	Gibraltar Apes Den	2007-2009	wild	yes	no	12
19	Stuart Semple	Gibraltar Middle Hill	2004	wild	yes	no	12
19	Stuart Semple	Gibraltar, Rock Gun, Middle Hill	1996-1997	wild	yes	no	12
19	Stuart Semple	Ifrane National Park in the Middle Atlas Mountains of Morocco	2009; 2011; 2012	wild	yes	no	14
19	Stuart Semple	La Montagne des Singes, Kintzheim, Alsace, France	2005	semi-captive	yes	no	18
19	Stuart Semple	Trentham Monkey Forest	2009; 2010; 2011; 2017	semi-captive	yes	no	25
20	Dana Pfefferle	Gibraltar Middle Hill	2003-2005	wild	yes	yes	12
20	Dana Pfefferle	La Foret des Singes, Rocamadour	2005-2007	semi-captive	yes	yes	17
21	Paddy Tkaczynski	Ifrane National Park in the Middle Atlas Mountains of Morocco	2013-2014-2015; since 2022	wild	yes	yes	14
22	Rolf Kümmerli	Gibraltar Middle Hill	1994-2001 but mostly 1999	wild	yes	yes	12
23	Lara Modolo	Gibraltar Middle Hill	1998-2001	wild	yes	yes	12
24	Liz Campbell	Ifrane National Park in the Middle Atlas Mountains of Morocco	2013 - 2018	wild	yes	no	14
25	Robert Martin	Gibraltar	1995-2001	wild	yes	no	12
25	Robert Martin	La Montagne des Singes, Kintzheim, Alsace, France	1988-1990	semi-captive	yes	no	18
26	Barbora Kubenova	Ifrane National Park in the Middle Atlas Mountains of Morocco	2013-2014	wild	yes	no	14
27	Alan Rincon	Affenberg Salem, Germany	2016	semi-captive	yes	yes	1
27	Alan Rincon	Ifrane National Park in the Middle Atlas Mountains of Morocco	2012	wild	yes	yes	14
28	Graham Drucker	Moyen Atlas, Morocco	1980-1981	wild	yes	no	20
29	Annie Bissonnette	Affenberg Salem, Germany	2006-2007	semi-captive	yes	no	1
30	Nadine Mueller-Klein	Affenberg Salem, Germany	2014-2015	semi-captive	yes	yes	1
31	Andreas Berghänel	Affenberg Salem, Germany	2008-2009	semi-captive	yes	yes	1
32	Julia Ostner	Affenberg Salem, Germany	since 2008	semi-captive	yes	yes	1
32	Julia Ostner	Ifrane National Park in the Middle Atlas Mountains of Morocco	2009-2014	wild	yes	yes	14
33	Signe Preuschoft	Affenberg Salem, Germany	1985; 1987-1988	semi-captive	yes	yes	1
34	Anja Widdig	Affenberg Salem, Germany	1994	semi-captive	yes	yes	1
34	Anja Widdig	La Montagne des Singes, Kintzheim, Alsace, France	2017	semi-captive	yes	yes	18
35	Brigitte Schloegl	Affenberg Salem, Germany	2020	semi-captive	yes	yes	1
36	Roland Hilgartner	Affenberg Salem, Germany	since 2006	semi-captive	yes	yes	1
37	Julia Fisher	La Forêt des Singes in Rocamadour	since 1991	semi-captive	yes	yes	17
38	Kurt Hammerschmidt	La Forêt des Singes in Rocamadour	since 1987?	semi-captive	yes	no	17
39	Sosa Orozco Sebastian	La Forêt des Singes in Rocamadour	2011-2013	semi-captive	yes	no	17
40	Debottam Bhattacharjee	Apenheul Park	2022	captive	yes	yes	3
40	Debottam Bhattacharjee	Gaia Zoo	2022	captive	yes	yes	10
41	Michael Heistermann	Affenberg Salem, Germany	2014-2016	semi-captive	yes	yes	1
41	Michael Heistermann	Gibraltar, Middle Hill	2001-2005	wild	yes	yes	12
41	Michael Heistermann	La Forêt des Singes in Rocamadour	2005-2007	semi-captive	yes	yes	17
42	Andrew Smith	Gibraltar, AD, RAW, RAW2 (LAT/LEV)	2005	wild	yes	yes	12
43	Michael A. Schillaci	Gibraltar (Anglian Way, Apes Den, Cable Car, Farrington's Barrack, Incinerator, Middle Hill, Prince Philip's Arch)	2005 and 2013	wild	yes	yes	12
44	Andrew Whiten	Jbel Lakraa, Morocco	1971	wild	yes	yes	15
45	Silke Kipper	La Foret des Singes, Rocamadour	1996	semi-captive	yes	yes	17
46	Dietmar Todt	La Forêt des Singes in Rocamadour	since 1987	semi-captive	yes	no	17
47	Jean Prud'Homme	La Montagne des Singes, Kintzheim, Alsace, France	1987-1988	semi-captive	yes	yes	18
48	Bernard Chapais	La Montagne des Singes, Kintzheim, Alsace, France	1987-1988	semi-captive	yes	yes	18
49	Simone Anza	La Montagne des Singes, Kintzheim, Alsace, France	2016-2017	semi-captive	yes	yes	18
50	Frances Burton	Gibraltar	??	wild	yes	no	12
51	Ellen Merz	La Montagne des Singes, Kintzheim, Alsace, France	??	semi-captive	yes	no	18
52	Faical Boutlib	Eastern Middle Atlas	2014-2015	wild	yes	no	9
53	Jamie Whitehouse	Monkey Haven, Isle of Wight, U.K	2015	captive	yes	yes	19
54	Jerome Micheletta	Monkey Haven, Isle of Wight, U.K	2015	captive	yes	yes	19
54	Jerome Micheletta	Trentham Monkey Forest	2015	semi-captive	yes	yes	25
55	Claire Pérez	Trentham Monkey Forest	2015	semi-captive	yes	yes	25
56	Matt Lovatt	Trentham Monkey Forest	??	semi-captive	yes	yes	25
57	Barbara Regaiolli	Parco Natura Viva, a zoological garden in Verona (Italy).	2014-2017	semi-captive	yes	no	22
58	Soraya Mokhtari	Toubkal National Park, Morocco	2009 and 2013	wild	yes	yes	24
59	Mohammed Znari	Toubkal National Park, Morocco	2009 and 2013	wild	yes	no	24
60	Ivan Garcia-Nisa	Trentham Monkey Forest	2011	semi-captive	yes	no	25
61	Katie Edwards	Trentham Monkey Forest	??	semi-captive	yes	no	25
63	Andrea Camperio Ciani	Ifrane National Park in the Middle Atlas Mountains of Morocco	1994-1996?	wild	yes	no	14
