# Supplementary material for: Geophagy in Gibraltar Barbary macaques is a primate tradition anthropogenically induced
Source: Sci Rep. 2026 Mar 19;16:13139. doi: 10.1038/s41598-026-44607-0 (PMC13102948; doi:10.1038/s41598-026-44607-0)
Supplement: Supplementary file 2 — Supplementary Material 2 [file 41598_2026_44607_MOESM2_ESM.xlsx]

## Sheet: Data S2
Data S2: summary of study sites reported in Figure 5, geographic coordinates, whether geopahgy was observed, sources of responding authors, study periods of responding authors, and provided geophagy details
site number from Fig.5	site	X	Y	responding authors source	responding authors study periods	geophagy observed	geophagy details
1	Affenberg, Salem, Germany	9.23384	47.8769	Bernard Wallner; Andreas Berghänel; Julia Ostner; Alan Rincon; Brigitte Schloegl	1995 (BW); winter 2008-2009 (AB); since 2008 (JO); 2012 (AR); 2020 (BS)	no
1	Affenberg, Salem, Germany	9.23384	47.8769	Signe Preuschoft; Nadine Mueller-Klein; Roland Hilgartner	1987-1988 (SP); 2006 to present (RH); 2014-2015 (NMK)	yes	from time to time in a small creek on a Northern hill flank (SP); occasional, seasonal, no particular age sex class (RH); occasional, more in 2014, mostly juveniles and young adults (NMK);
2	Akfadou, Bejaia region, Algeria	4.55	36.3	Nelly Menard	1982-1991 (NM)	yes?	anecdotal (NM)?
3	Apenheul Park, Niederlands	5.91843	52.2155	Debottam Bhattacharjee	2022	no
4	Azrou, Morocco	-5.23237	33.4352	Nelly Menard	2007-2008 (NM)	no
5	Bouhachem Nature Forest, Morocco	-5.33857	35.1647	Siân Waters	2009-present (SW)	no
6	central High Atlas Mountains of Morocco	NA	NA	Abderrazak El Alami	2004-2008	no
8	Djurdjura National Park, Algeria	4.55	36.45	Nelly Menard	1982-1993 (NM)	yes?	anecdotal (NM)?
10	Gaia Zoo, Niederlands	6.04807	50.8677	Debottam Bhattacharjee	2022	no
12	Upper Rock Nature Reserve, Gibraltar - whole population	-5.3456	36.134	Sylvain Lemoine	2022-present, whole population (SL)	yes	very common, except Middle Hill (SL)
12	Upper Rock Nature Reserve, Gibraltar - Apes Den	-5.3456	36.134	Martina Konečná; Veronika Roubová	2007-2009	no
12	Upper Rock Nature Reserve, Gibraltar - Middle Hill	-5.3456	36.134	Dana Pfefferle	2003-2005 Middle Hill (DP)	yes	occasional, only Middle Hill when they used to feed on tourist-derived food on Eastern beaches (DP)
12	Upper Rock Nature Reserve, Gibraltar - Middle Hill	-5.3456	36.134	Rolf Kümmerli; Lara Modolo	1999 (RK); 1998-2001 (LM)	no
13	Gouraya National Park, Algeria	5.1	36.7667	Nelly Menard; Mourad Boumenir	2007-2008 (NM); 2020 (MB)	yes	anecdotal (NM); rare, praticed by adults, from an anthropized group; also observed ingesting charcoal (MB)
14a	Ifrane National Park, site 1, Morocco	-5.21667	33.4167	Bonaventura Majolo; Laetitia Marechal; Ann MacLarnon; Richard McFarland; Christopher Young; Patrick Tkaczynski; Alan Rincon	2008-2014 (BM, LM, AM); 2008-2010 (RM); 2008-2011 (CY); 2013-2015 and 2022-present (PT); 2012 (AR)	no	observed rock licking (BM, LM, AM, RMF, CY, PT)
14b	Ifrane National Park, site 2, Morocco	-5.16667	33.4167	Bonaventura Majolo; Laetitia Marechal; Ann MacLarnon; Richard McFarland; Christopher Young; Patrick Tkaczynski	2008-2014 (BM, LM, AM); 2008-2010 (RM); 2008-2011 (CY); 2013-2015 and 2022-present (PT)	no	observed tourist group members ingesting charcoal (BM, LM, AM, RMF, CY, PT)
14c	Ifrane National Park, site 3, Morocco	-5.33333	33.3	Nelly Menard	2021-2022 (NM)	no
15	Jbel Lakraa, Morocco	-5.125	35.1667	Andrew Whiten	oct-nov 1971	no
16	Jbel Moussa, Morocco	-5.41229	35.8981	Siân Waters	2009-present (SW)	no
17	La Foret des Singes, Rocamadour, France	1.63285	44.8046	Julia Fischer	since 1991	yes	regularly observed
17	La Foret des Singes, Rocamadour, France	1.63285	44.8046	Silke Kipper; Dana Pfefferle	1996 (SK); 2005-2007 (P)	no
18	La Montagne des Singes, Kintzheim, France	7.37491	48.2606	Jean Prud'homme; Federica Amici; Anja Widdig; Simone Anza	1987-1988 (JP); 2016-2017 (FA); 2017 (AW); 2016-2017 (SA)	no
18	La Montagne des Singes, Kintzheim, France	7.37491	48.2606	Roland Hilgartner	??	yes
19	Monkey Haven, Isle of Wight, U.K	-1.2627	50.70588789055091,	Jerome Micheletta; Jamie Whitehouse	2015	no
21	Ouzoud, Morocco	-6.71764	32.0131	Abderrazak El Alami	2007-2009 (AEA)	yes	group tourist-fed, occasional
23	Talessemtane National Park, Morocco	-5.08893	35.1677	Siân Waters; P.T. Mehlman	2009-present (SW); 1980s (PTM)	no
25	Monkey Forest, Trentham-at-Stoke, United Kingdom	-2.19832	52.9502	Jerome Micheletta; Claire Pérez; Matt Lovatt; Roland Hilgartner	2015 (JM) (CP)	yes	possible via dry leaf matter (ML); observed, seasonal (RH)
25	Toubkal National Park, Morocco	-7.91693	31.0599	Soraya Mokhtari	since 2008	no
26	Ifrane National Park, Middle Atlas, Morocco, Ain Kahla	NA	NA	P.T. Mehlman; Nelly Menard	1981-1983 (PTM); 1995 and 2001-2015 (NM)	no
27	Ifrane National Park, Middle Atlas, Morocco, Ain Leuh	NA	NA	Nelly Menard	2021-2024	no
28	Ifrane National Park, Middle Atlas, Morocco, Seheb	NA	NA	Nelly Menard	2006-2023	no
29	Ifrane National Park, Middle Atlas, Morocco, Zaouiat	NA	NA	Nelly Menard	2017-2019	no
